# Supplementary material for: Proteomic Analysis Reveals the Neurotoxic Effects of Chronic Methamphetamine Self-Administration-Induced Cognitive Impairments and the Role of Melatonin-Enhanced Restorative Process during Methamphetamine Withdrawal
Source: J Proteome Res. 2023 Sep 7;22(10):3348–59. doi: 10.1021/acs.jproteome.3c00502 (PMC10563163; doi:10.1021/acs.jproteome.3c00502)
Supplement: Supplementary file 2 — pr3c00502_si_002.xlsx [file pr3c00502_si_002.xlsx]

## Sheet: SA phase
Table S2: The protein list and intensity from label-free LC-MS/MS analysis of self-administrated (SA) phase brain samples
Protein names	Gene names	Average LFQ intensity of METH	Average LFQ intensity of control	log 10 ratio of METH/control	T-test Significant METH_Control	-log t-test p value
1700008F21Rik protein	1700008F21Rik	58949.3	1000	1.77048	+	3.49392
RIKEN cDNA 3110021N24 gene	3110021N24Rik	67229.7	1000	1.82756	+	2.56488
RIKEN cDNA 4930407I10 gene	4930407I10Rik	1000	379044	-2.57869	+	3.62417
MGAT4 family, member F	4933406M09Rik	63000.7	1000	1.79935	+	2.65245
RIKEN cDNA 9230102	9230102O04Rik	12588.7	1000	1.09998	+	4.02805
AP2-associated protein kinase 1	Aak1	1000	363216	-2.56016	+	3.32706
(S)-3-amino-2-methylpropionate transaminase	Abat	1000	121587	-2.08489	+	2.53627
ABC transporter domain-containing protein	Abca14	1000	408058	-2.61072	+	2.93266
tyrosine-protein kinase 2	Abl2	53264.7	1000	1.72644	+	4.92759
Acyl-coenzyme A thioesterase 13;Acyl-coenzyme A thioesterase 13, N-terminally processed	Acot13	311579	1000	2.49357	+	4.50714
Actin, cytoplasmic 1	Actb;Actg1	203723	2237070	-1.04064	+	4.52668
Beta-actin-like protein 2	Actbl2	173974	1000	2.24048	+	3.3436
Actin-related protein 3	Actr3	183011	1000	2.26248	+	4.62235
A disintegrin and metalloproteinase with thrombospondin motifs 13	Adamts13	1000	123141	-2.0904	+	2.84782
Gamma-adducin	Add3	260699	1000	2.41614	+	3.52556
ADNP homeobox protein 2	Adnp2	1000	149582	-2.17488	+	2.67053
Adenosylhomocysteinase;Putative adenosylhomocysteinase 2;Putative adenosylhomocysteinase 3	Ahcyl1	338538	1000	2.52961	+	3.90436
Adenylate kinase isoenzyme 5	Ak5	1000	197052	-2.29458	+	2.92945
Delta-aminolevulinic acid dehydratase	Alad	101280	1000	2.00552	+	3.28951
Serum albumin	Alb	720923	1.58561e+06	-0.342306	+	2.50567
CD166 antigen	Alcam	1000	117105	-2.06857	+	2.83274
Succinate-semialdehyde dehydrogenase, mitochondrial	Aldh5a1	427045	1000	2.63047	+	5.38357
Fructose-bisphosphate aldolase	Aldoart2	184710	19676.3	0.972546	+	3.87439
Arachidonate 8S-lipoxygenase	Alox8	334083	1000	2.52385	+	3.62202
AP complex subunit beta;AP-2 complex subunit beta	Ap2b1	343221	1000	2.53557	+	4.35053
Amyloid beta A4 precursor protein-binding family A member 1	Apba1	1000	219181	-2.3408	+	3.68199
Apolipoprotein L 10A	Apol10a	373017	149328	0.397588	+	2.78816
ADP-ribosylation factor GTPase-activating protein 1	Arfgap1	304717	1000	2.4839	+	4.18437
ARL14 effector protein	Arl14ep	67824	1000	1.83138	+	5.41289
Actin-related protein 2/3 complex subunit 4	Arpc4	319015	1000	2.50381	+	4.10313
Actin-related protein 2/3 complex subunit 5-like protein	Arpc5l	38594	1000	1.58652	+	2.66748
Atlastin-3	Atl3	1000	101983	-2.00853	+	2.89361
Sodium/potassium-transporting ATPase subunit alpha-3	Atp1a3	2.73502e+06	755647	0.558641	+	5.33771
ATP synthase subunit delta, mitochondrial	Atp5d	512651	1000	2.70982	+	4.22853
ATP synthase F(0) complex subunit B1, mitochondrial	Atp5f1	52201.7	319506	-0.786794	+	3.78128
ATP synthase subunit O, mitochondrial	Atp5o	23906.3	359408	-1.17707	+	3.36054
V-type proton ATPase subunit a;V-type proton ATPase 116 kDa subunit a isoform 1	Atp6v0a1	826252	346105	0.377905	+	3.39248
V-type proton ATPase subunit E 1	Atp6v1e1	437417	772335	-0.24691	+	2.80644
V-type proton ATPase subunit H	Atp6v1h	596498	302675	0.294633	+	3.0819
N-acetyllactosaminide beta-1,3-N-acetylglucosaminyltransferase 3	B3gnt3	1.2989e+06	1000	3.11358	+	2.76626
BarH-like 2 homeobox protein	Barhl2	114133	1000	2.05741	+	3.70447
Btaf1 protein (Fragment)	Btaf1	1.11689e+06	211848	0.721987	+	3.56915
BTB (POZ) domain-containing 19	Btbd19	58848.7	1000	1.76974	+	4.5797
Carbonic anhydrase 2	Ca2	381498	1000	2.58149	+	3.84682
Calcium-binding protein 39	Cab39	137642	1000	2.13875	+	3.95614
Voltage-dependent calcium channel subunit alpha-2/delta-1;Voltage-dependent calcium channel subunit alpha-2-1;Voltage-dependent calcium channel subunit delta-1	Cacna2d1	46312.7	1000	1.6657	+	3.24064
Calmodulin-lysine N-methyltransferase	Camkmt	150553	1000	2.17769	+	3.88682
Adenylyl cyclase-associated protein;Adenylyl cyclase-associated protein 2	Cap2	82853	1000	1.91831	+	4.20135
Calpain-3	Capn3	273465	1000	2.4369	+	3.62666
Caspase-14	Casp14	28094	1000	1.44861	+	4.33844
Carbonyl reductase family member 4	Cbr4	1000	817542	-2.91251	+	4.1009
Protein chibby homolog 1	Cby1	629122	1000	2.79874	+	2.90591
Coiled-coil and C2 domain-containing protein 2A	Cc2d2a	368989	1000	2.56701	+	3.35423
Coiled-coil domain-containing protein 25	Ccdc25	318252	1000	2.50277	+	4.50497
Bicaudal D-related protein 1	Ccdc64	43106.7	1000	1.63454	+	2.5579
Coiled-coil domain-containing protein 77	Ccdc77	40587	1000	1.60839	+	2.61953
Coiled-coil domain-containing protein 85B	Ccdc85b	187549	1000	2.27311	+	4.63987
T-complex protein 1 subunit zeta	Cct6a	69643.3	40940	0.230732	+	3.39003
T-complex protein 1 subunit eta	Cct7	1000	88256.3	-1.94575	+	3.20018
NK cell receptor 2B4	Cd244_SE	205628	1000	2.31308	+	4.98123
Cytidine and dCMP deaminase domain-containing protein 1	Cdadc1	435212	1000	2.6387	+	3.55635
Cell division cycle protein 27 homolog	Cdc27	69640.3	1000	1.84286	+	5.14216
Cell division cycle-associated 7-like protein	Cdca7l	68916.7	1000	1.83832	+	3.65474
Protein CDV3	Cdv3	156603	1000	2.1948	+	4.08999
Centrosomal protein of 85 kDa	Cep85	78444.3	1000	1.89456	+	3.56175
Cell growth regulator with RING finger domain protein 1	Cgrrf1	6017.77	594559	-1.99476	+	4.70198
Charged multivesicular body protein 2b	Chmp2b	1000	346201	-2.53933	+	3.07216
Creatine kinase B-type	Ckb	1.2507e+06	4354560	-0.541792	+	2.4817
ATP-dependent Clp protease ATP-binding subunit clpX-like, mitochondrial	Clpx	27282.7	1000	1.43589	+	3.21578
Clathrin light chain B	Cltb	562124	1000	2.74983	+	4.80893
Nuclear envelope phosphatase-regulatory subunit 1	Cnep1r1	17167	1000	1.23469	+	3.47689
CCR4-NOT transcription complex subunit 3	Cnot3	1000	326990	-2.51453	+	2.91483
2,3-cyclic-nucleotide 3-phosphodiesterase	Cnp	212040	732860	-0.538603	+	3.01347
Collagen alpha-1(IX) chain	Col9a1	1000	60481	-1.78162	+	3.50633
Ubiquinone biosynthesis O-methyltransferase, mitochondrial	Coq3	314940	1000	2.49823	+	4.21443
Cytochrome c oxidase subunit 2	Mtco2	325401	1000	2.51242	+	3.39311
Cytochrome c oxidase subunit 4 isoform 1, mitochondrial	Cox4i1	125831	1000	2.09979	+	3.26568
Cytochrome c oxidase subunit 6C	Cox6c	1000	3244676	-3.51117	+	2.74397
Cytoplasmic polyadenylation element-binding protein 3	Cpeb3	30397.3	1000	1.48284	+	2.52666
Complexin-2	Cplx2	81957.7	635737	-0.889688	+	4.74099
Cortactin-binding protein 2	Cttnbp2	238417	1000	2.37734	+	3.61617
Cytochrome b-561	Cyb561	70666.3	153313	-0.336365	+	2.765
Steroid 11-beta-monooxygenase	Cyp11b1	1000	21554.3	-1.33353	+	4.70435
Cyp2d9 protein	Cyp2d9	102112	1000	2.00908	+	3.35101
Dachshund homolog 2	Dach2	1000	297646	-2.4737	+	4.47219
DAZ-associated protein 1	Dazap1	1000	45631.3	-1.65926	+	3.9362
Drebrin-like protein	Dbnl	104549	1000	2.01932	+	2.96954
D-dopachrome decarboxylase	Ddt	1000	78744	-1.89622	+	3.73517
Probable ATP-dependent RNA helicase DDX27	Ddx27	1000	65319.7	-1.81504	+	4.44947
Beta-defensin	Defb30	139276	1000	2.14388	+	4.19037
DMRT-like family C1c1	Dmrtc1c1	29458.3	1000	1.46921	+	3.99138
DnaJ homolog subfamily C member 27	Dnajc27	1000	26229	-1.41878	+	2.59175
DnaJ homolog subfamily C member 28	Dnajc28	74579.3	1000	1.87262	+	3.29421
Aspartyl aminopeptidase (Fragment)	Dnpep	40015	1000	1.60222	+	3.01899
Dedicator of cytokinesis protein 3	Dock3	123619	1000	2.09209	+	3.87706
Zinc finger protein DPF3	Dpf3	71038	1000	1.85149	+	2.81376
Dihydropyrimidinase-related protein 3	Dpysl3	473385	299003	0.199538	+	2.51072
Down syndrome cell adhesion molecule homolog	Dscam	1000	52452.7	-1.71977	+	3.06834
Down syndrome critical region protein 3 homolog	Dscr3	1.57598e+06	1000	3.19755	+	2.59802
Destrin	Dstn	427867	1000	2.63131	+	3.70907
Dual specificity protein phosphatase 3	Dusp3	80101.3	1000	1.90364	+	3.83197
Enoyl-CoA hydratase, mitochondrial	Echs1	70240.7	431633	-0.788526	+	4.01299
Elongation factor 1-alpha;Elongation factor 1-alpha 1	Eef1a1	136096	353639	-0.414714	+	2.59177
EF-hand domain-containing protein D2	Efhd2	833633	1606780	-0.284982	+	3.45829
Translation initiation factor eIF-2B subunit delta	Eif2b4	63466	1000	1.80254	+	3.62437
Crossover junction endonuclease EME1	Eme1	1000	45855.3	-1.66139	+	4.07929
Probable crossover junction endonuclease EME2	Eme2	42549	1000	1.62889	+	2.72329
Band 4.1-like protein 3	Epb41l3	86923.7	1000	1.93914	+	3.66858
Exosome complex component RRP46	Exosc5	27117	1000	1.43324	+	2.77749
Protein FAM136A	Fam136a	1000	55276	-1.74254	+	4.34637
Protein FAM13C	Fam13c	279358	1000	2.44616	+	3.7925
Protein FAM65A	Fam65a	1000	2.1166e+06	-3.32564	+	4.04526
Family with sequence similarity 98, member C	Fam98c	77458.7	1000	1.88907	+	2.94557
Fas-binding factor 1	Fbf1	894472	1000	2.95157	+	3.09421
F-box only protein 22	Fbxo22	808275	1000	2.90756	+	5.48617
F-box/WD repeat-containing protein 4	Fbxw4	1.67612e+06	210670	0.900703	+	3.08343
Peptidyl-prolyl cis-trans isomerase;Peptidyl-prolyl cis-trans isomerase FKBP1A	Fkbp1a	1388253	1000	3.14247	+	3.23946
Friend leukemia integration 1 transcription factor	Fli1	90560.7	1000	1.95694	+	3.1543
Forkhead box protein N3	Foxn3	1000	251004	-2.39968	+	3.37909
Glial fibrillary acidic protein	Gfap	40641.7	1000	1.60897	+	3.35544
Glutamine synthetase	Glul	565240	953843	-0.227244	+	2.68359
Speedy/RING	Gm355	52264	1000	1.7182	+	5.63631
Guanine nucleotide-binding protein G(i) subunit alpha-1	Gnai1	171732	1000	2.23485	+	3.14275
Guanine nucleotide-binding protein G(q) subunit alpha	Gnaq	82672.7	1000	1.91736	+	2.7459
Guanine nucleotide-binding protein G(s) subunit alpha isoforms short;Guanine nucleotide-binding protein G(s) subunit alpha isoforms XLas	Gnas	172782	31635.7	0.737322	+	2.90727
Aspartate aminotransferase, cytoplasmic	Got1	591216	974040	-0.216831	+	2.84163
Glycerol-3-phosphate dehydrogenase;Glycerol-3-phosphate dehydrogenase, mitochondrial	Gpd2	244050	1000	2.38748	+	3.12286
Neuronal membrane glycoprotein M6-b	Gpm6b	162585	1000	2.21108	+	4.19626
G protein-regulated inducer of neurite outgrowth 1	Gprin1	23099.7	1000	1.36361	+	2.99706
Genetic suppressor element 1	Gse1	1000	151158	-2.17943	+	3.14065
Glutathione S-transferase Mu 1	Gstm1	1000	50806	-1.70592	+	5.5952
Glutathione S-transferase theta-1	Gstt1	1000	87559.3	-1.9423	+	2.8705
GS homeobox 1	Gsx1	16366.3	1000	1.21395	+	2.52071
E beta 2	H2-Eb2	44708.7	1000	1.65039	+	4.08587
Ig-like domain-containing protein	H2-K1	1000	40421.3	-1.60661	+	2.46525
MHC class I antigen Qa1	H2-T23	1000	239477	-2.37926	+	3.6462
Hemoglobin subunit alpha	Hba	199899	1000	2.30081	+	2.72713
Histidine triad nucleotide-binding protein 1	Hint1	44973	1000	1.65295	+	3.79497
Histone H2B;Histone H2B type 3-A;Histone H2B type 1-P;Histone H2B type 1-K;Histone H2B type 3-B;Histone H2B type 1-C/E/G;Histone H2B type 2-B;Histone H2B type 2-E;Histone H2B type 1-H;Histone H2B type 1-B;Histone H2B type 1-M;Histone H2B type 1-F/J/L	Hist2h2bb	288420	137291	0.322383	+	3.13046
Hexokinase;Hexokinase-1	Hk1	344691	956542	-0.443274	+	2.49254
Heterogeneous nuclear ribonucleoproteins A2/B1	Hnrnpa2b1	1229920	502357	0.388865	+	2.51546
Heterogeneous nuclear ribonucleoprotein A3	Hnrnpa3	400358	1000	2.60245	+	4.28554
Heterogeneous nuclear ribonucleoprotein H2	Hnrnph2	15382.3	69111.3	-0.652527	+	2.86988
Heterogeneous nuclear ribonucleoprotein U	Hnrnpu	187660	57008.7	0.517432	+	2.95466
Ca(2+)-independent N-acyltransferase	Hrasls5	89815	1000	1.95335	+	3.43364
Endoplasmin	Hsp90b1	160792	1000	2.20626	+	3.05619
Heat shock 70 kDa protein 4	Hspa4	359231	156809	0.360004	+	3.04706
Stress-70 protein, mitochondrial	Hspa9	1000	162401	-2.21059	+	5.16379
Heat shock protein 105 kDa	Hsph1	1000	58322.7	-1.76584	+	3.06511
Htf9-c protein	Htf9-c	70546	1000	1.84847	+	4.67164
Isocitrate dehydrogenase [NAD] subunit alpha, mitochondrial	Idh3a	180399	1000	2.25623	+	3.90499
Isocitrate dehydrogenase [NAD] subunit, mitochondrial	Idh3b	121586	1000	2.08488	+	3.15247
Interferon-induced helicase C domain-containing protein 1	Ifih1	330084	1000	2.51862	+	3.16629
Interleukin 17D	Il17d	75924.7	1000	1.88038	+	3.07323
DNA helicase INO80	Ino80	19431	1000	1.2885	+	4.12434
Insulin receptor-related protein	Insrr	139595	1000	2.14487	+	3.76216
Integrator complex subunit 2	Ints2	1000	197727	-2.29607	+	2.98348
Integrator complex subunit 3	Ints3	208605	944883	-0.656053	+	4.32336
BTB/POZ domain-containing protein KCTD1	Kctd1	127835	1000	2.10665	+	3.39849
Kinesin-like protein KIF22	Kif22	1000	2774511	-3.44319	+	3.02077
Kinesin-like protein;Kinesin-like protein KIFC3	Kifc3	1000	3.12719e+06	-3.49515	+	4.23049
BTB domain-containing protein	Klhl4	148830	1000	2.17269	+	3.16763
Histone-lysine N-methyltransferase 2E	Kmt2e	17637.7	1000	1.24644	+	2.50844
Lysine-rich coiled-coil protein 1	Krcc1	75596	1000	1.8785	+	2.89605
Keratin, type I cytoskeletal 12	Krt12	291743	98694.7	0.470707	+	3.36634
Keratin, type II cuticular Hb2	Krt82	36980	1000	1.56797	+	3.16686
Cytosol aminopeptidase	Lap3	1000	100526	-2.00228	+	2.51822
Lysocardiolipin acyltransferase 1	Lclat1	458989	64699.7	0.8509	+	4.58086
Lamin-B1	Lmnb1	382065	156169	0.388542	+	3.55238
Melanoma-associated antigen B16	Mageb16	40727.3	1000	1.60989	+	4.15147
Microtubule-associated protein 1A	Map1a	259638	130591	0.298456	+	2.8171
Mitogen-activated protein kinase kinase kinase 3	Map3k3	53625.7	1000	1.72937	+	5.54859
Mitogen-activated protein kinase kinase kinase 5	Map3k5	23862.3	1000	1.37771	+	2.97154
Microtubule-associated protein;Microtubule-associated protein 4	Map4	1000	201015	-2.30323	+	2.81416
MAPK-interacting and spindle-stabilizing protein-like	Mapk1ip1l	1000	102694	-2.01154	+	2.54318
Mitogen-activated protein kinase;Mitogen-activated protein kinase 3	Mapk3	1000	207887	-2.31783	+	4.21253
Mitogen-activated protein kinase 6	Mapk6	32395.3	1000	1.51048	+	4.47343
Microtubule-associated protein RP/EB family member 3	Mapre3	754471	410729	0.264087	+	3.1058
Microtubule-associated protein;Microtubule-associated protein tau	Mapt	507456	270138	0.273813	+	2.65396
Mannose-binding protein A	Mbl1	612635	1000	2.7872	+	4.48126
BLOC-1-related complex subunit 8	Mef2bnb	122571	1000	2.08839	+	3.27
N6-adenosine-methyltransferase subunit METTL14	Mettl14	152274	1000	2.18263	+	3.91673
Mg310 protein (Fragment)	mg310	271269	1000	2.4334	+	3.74379
Alpha-1,3-mannosyl-glycoprotein 4-beta-N-acetylglucosaminyltransferase C	Mgat4c	309557	1000	2.49074	+	4.27905
MICOS complex subunit Mic10	Minos1	719818	250762	0.457961	+	2.72264
Phosphoinositide phospholipase C;1-phosphatidylinositol 4,5-bisphosphate phosphodiesterase beta-1	Plcb1	1000	282963	-2.45173	+	3.29942
Dedicator of cytokinesis protein 6	Dock6	1000	345990	-2.53906	+	3.44963
MKIAA1423 protein	mKIAA1423	162045	1000	2.20964	+	3.13839
Probable E3 ubiquitin-protein ligase makorin-3	Mkrn3	94671.7	1000	1.97622	+	4.72956
Myelin-associated oligodendrocyte basic protein	Mobp	9729.57	284017	-1.46525	+	3.57115
39S ribosomal protein L52, mitochondrial	Mrpl52	1000	4.68048e+06	-3.67029	+	3.46099
28S ribosomal protein S36, mitochondrial	Mrps36	200029	1000	2.30109	+	3.48201
Metallothionein;Metallothionein-3	Mt3	690784	112952	0.786447	+	4.37592
Mitochondrial carrier homolog 2	Mtch2	1000	160114	-2.20443	+	3.80299
Myosin-7B	Myh7b	32329.7	1000	1.5096	+	3.50657
Myosin light chain kinase family member 4	Mylk4;Mylk2	1000	16054	-1.20558	+	2.54428
myosin-If	Myo1f	27923	1000	1.44596	+	3.70872
Beta-soluble NSF attachment protein	Napb	1000	186726	-2.2712	+	3.63268
N-acyl-phosphatidylethanolamine-hydrolyzing phospholipase D	Napepld	85879.7	34652.3	0.394158	+	2.9608
Neurocan core protein	Ncan	1000	212067	-2.32647	+	5.0202
NADH dehydrogenase [ubiquinone] 1 beta subcomplex subunit 4	Ndufb4	1000	271283	-2.43342	+	2.46047
NADH dehydrogenase [ubiquinone] 1 beta subcomplex subunit 6	Ndufb6	663368	1000	2.82175	+	4.53592
NADH dehydrogenase [ubiquinone] iron-sulfur protein 6, mitochondrial	Ndufs6	1000	218745	-2.33994	+	3.26628
Nebulin	Neb	1266313	1000	3.10254	+	3.92481
Protein BEX3	Ngfrap1	1000	41565.3	-1.61873	+	4.32888
NHL repeat-containing protein 3	Nhlrc3	1000	36540	-1.56277	+	2.57089
Neurogenic locus notch homolog protein 3	Notch3	1000	119921	-2.07889	+	3.20935
Neuroplastin	Nptn	1000	68780	-1.83746	+	3.561
NMDA receptor synaptonuclear signaling and neuronal migration factor	Nsmf	49589.7	1000	1.69539	+	2.75163
BDNF/NT-3 growth factors receptor	Ntrk2	73242.7	1000	1.86476	+	5.39244
Nup205 protein	Nup205	155312	1000	2.19121	+	3.01552
Nuclear pore complex protein Nup214	Nup214	25485.3	1000	1.40629	+	3.61451
Dynamin-like 120 kDa protein, mitochondrial	Opa1	90689	1000	1.95755	+	3.26548
PAN2-PAN3 deadenylation complex subunit Pan3	Pan3	76294.7	1000	1.88249	+	4.16765
Partitioning defective 3 homolog	Pard3	168620	765675	-0.657136	+	3.69635
Protein deglycase DJ-1	Park7;Dj1	621670	1000	2.79356	+	4.89072
Paired box protein Pax-8	Pax8	1000	52143.7	-1.7172	+	3.21025
Protocadherin-12	Pcdh12	1000	523993	-2.71933	+	3.25552
Polycomb group RING finger protein 1	Pcgf1	1000	31528.7	-1.49871	+	4.64636
Pericentriolar material 1 protein	Pcm1	754745	1000	2.8778	+	3.1771
Pericentrin	Pcnt	512735	1035602	-0.3053	+	2.73801
Calcium/calmodulin-dependent 3',5'-cyclic nucleotide phosphodiesterase 1C	Pde1c	1000	20661.7	-1.31517	+	3.43075
cAMP-specific 3,5-cyclic phosphodiesterase 4A	Pde4a	110051	1000	2.04159	+	3.62059
Peroxisomal membrane protein 11B	Pex11b	1154113	1000	3.06225	+	2.87993
ATP-dependent 6-phosphofructokinase, liver type	Pfkl	232634	83829.3	0.443278	+	2.79284
Profilin;Profilin-2	Pfn2	609365	1000	2.78488	+	5.95888
Phosphoglycerate mutase 1	Pgam1	562267	2.36265e+06	-0.623456	+	2.61945
TAGL-delta	Pglyrp2	52208	1000	1.71774	+	2.82469
Phosphatase and actin regulator 1	Phactr1	1000	134548	-2.12888	+	3.73993
Phosphatase and actin regulator;Phosphatase and actin regulator 3	Phactr3	1755473	1000	3.24439	+	3.57228
Polyhomeotic-like 2 (Drosophila)	Phc2	1000	28624	-1.45673	+	2.75785
PHD and RING finger domain-containing protein 1	Phrf1	273043	1000	2.43623	+	4.26493
GPI transamidase component PIG-S	Pigs	24658.7	1000	1.39197	+	3.18086
Peptidyl-prolyl cis-trans isomerase NIMA-interacting 1	Pin1	434997	1000	2.63849	+	6.22367
Pyruvate kinase	Pklr	474171	1000	2.67593	+	3.2361
Plakophilin-3	Pkp3	6.66443e+06	1000	3.82376	+	3.60123
Plectin	Plec	1000	121404	-2.08423	+	3.63724
Plasmolipin	Pllp	185503	1000	2.26835	+	2.61404
Mitochondrial-processing peptidase subunit alpha	Pmpca	804506	219667	0.563765	+	3.21343
Inorganic pyrophosphatase	Ppa1	131889	1000	2.12021	+	3.61117
Liprin-alpha-3	Ppfia3	1000	45409.7	-1.65715	+	2.55678
Peptidyl-prolyl cis-trans isomerase;Peptidyl-prolyl cis-trans isomerase A;Peptidyl-prolyl cis-trans isomerase A, N-terminally processed	Ppia	900420	2.09058e+06	-0.365822	+	2.84313
Protein phosphatase 1 regulatory subunit 1B	Ppp1r1b	823356	287196	0.457409	+	3.67611
Protein phosphatase 1 regulatory subunit 3F	Ppp1r3f	321194	157511	0.309456	+	3.05582
Peroxiredoxin-1	Prdx1	441920	1000	2.64534	+	3.00995
Peroxiredoxin-2	Prdx2	1000	114701	-2.05957	+	4.65856
Proteasome subunit alpha type;Proteasome subunit alpha type-7-like	Psma8	1.16039e+06	1000	3.0646	+	3.06668
26S proteasome non-ATPase regulatory subunit 2	Psmd2	1000	99713.7	-1.99875	+	3.30334
Phosphatidylserine synthase 2	Ptdss2	2.2195e+06	1000	3.34626	+	3.43291
Phosphatidylinositol 3,4,5-trisphosphate 3-phosphatase PTEN	Pten	152236	1000	2.18252	+	4.67212
Receptor-type tyrosine-protein phosphatase U	Ptpru	1000	102714	-2.01163	+	3.36133
Receptor-type tyrosine-protein phosphatase V	Ptprv	152153	1000	2.18228	+	3.9235
Pumilio homolog 2	Pum2	1.32554e+06	206488	0.807498	+	3.01648
Transcriptional activator protein Pur-beta	Purb	28286.7	1000	1.45158	+	3.59661
Rab11 family-interacting protein 2	Rab11fip2	1000	80574.7	-1.9062	+	3.03931
Rab11 family-interacting protein 5	Rab11fip5	106916	1000	2.02904	+	3.57427
Ras-related protein Rab-23	Rab23	1899416	59198	1.50631	+	3.32023
Ras-related protein Rab-3A	Rab3a	383988	163855	0.369857	+	2.8724
Ras-related protein Rab-4B	Rab4b	1000	266447	-2.42561	+	2.96325
Retinoic acid receptor alpha	Rara;RARA	514517	1000	2.7114	+	5.05653
RNA-binding protein 3	Rbm3	1000	71947	-1.85701	+	2.77255
Tumor necrosis factor receptor superfamily member 19L	Relt	20851.3	1000	1.31913	+	2.53747
RalBP1-associated Eps domain-containing protein 1	Reps1	28932.3	1000	1.46138	+	4.00014
Regulating synaptic membrane exocytosis protein 1	Rims1	1000	285720	-2.45594	+	4.54236
Rabphilin-3A	Rph3a	69316.3	1000	1.84084	+	4.95609
60S ribosomal protein L11	Rpl11	128006	1000	2.10723	+	3.8161
60S ribosomal protein L17	Rpl17	1000	1.6088e+06	-3.2065	+	2.78925
60S acidic ribosomal protein P1	Rplp1	294299	1000	2.46879	+	5.32226
40S ribosomal protein S12	Rps12	153808	28616.7	0.730361	+	2.66001
Probable ribosome biogenesis protein RLP24	Rsl24d1	141946	1000	2.15212	+	4.03349
Reticulon-3	Rtn3	1000	669227	-2.82557	+	3.96285
Sterile alpha motif domain-containing protein 15	Samd15	28321.7	1000	1.45212	+	4.37639
Squamous cell carcinoma antigen recognized by T-cells 3	Sart3	1.49234e+06	1000	3.17387	+	3.06801
Secretogranin-2	Scg2	191156	1000	2.28139	+	4.2889
Polycomb protein SCMH1	Scmh1	86016.7	1000	1.93458	+	2.7175
Non-specific lipid-transfer protein	Scp2	114739	1000	2.05971	+	3.59848
Succinate dehydrogenase [ubiquinone] iron-sulfur subunit, mitochondrial	Sdhb	1000	206198	-2.31429	+	3.38396
Plasminogen activator inhibitor 2, macrophage	Serpinb2	231540	1000	2.36463	+	3.74895
Splicing factor 3B subunit 3	Sf3b3	15300.3	1000	1.1847	+	2.96496
Scm-like with four MBT domains protein 2	Sfmbt2	143957	1000	2.15823	+	4.94182
Sphingosine-1-phosphate lyase 1	Sgpl1	119456	1000	2.07721	+	3.91417
Endophilin-A1	Sh3gl2;Sh3gl1	1.26517e+06	1000	3.10215	+	3.34931
E3 ubiquitin-protein ligase	Siah2	13600	1000	1.13354	+	2.49734
Amino acid transporter;Excitatory amino acid transporter 2	Slc1a2	499707	1414870	-0.452001	+	2.46855
ADP/ATP translocase 1	Slc25a4	1000	145799	-2.16375	+	3.27951
Slc30a5 protein	Slc30a5	1000	92724.7	-1.9672	+	3.15249
Low affinity sodium-glucose cotransporter	Slc5a4b	384505	1000	2.5849	+	4.07646
Transporter;Sodium-dependent noradrenaline transporter	Slc6a2	80920.7	1000	1.90806	+	5.33776
STE20-like serine/threonine-protein kinase	Slk	183676	1000	2.26405	+	3.34051
Sperm motility kinase 2A	Smok2a	213813	1000	2.33003	+	3.4907
Smoothelin-like protein 2	Smtnl2	388866	1000	2.5898	+	3.05712
Clathrin coat assembly protein AP180	Snap91	660443	161090	0.612767	+	3.07585
Alpha-synuclein	Snca	1000	1.05802e+06	-3.0245	+	4.26743
Superoxide dismutase [Cu-Zn]	Sod1	493532	230547	0.330556	+	3.15774
Sp140 nuclear body protein	Sp140	53418	1000	1.72769	+	5.40436
SLIT-ROBO Rho GTPase-activating protein 3	Srgap3	144297	1000	2.15926	+	5.36295
Suppressor of tumorigenicity 7 protein	ST7	1000	45103.3	-1.65421	+	2.88507
Syntaxin-7	Stx7	124571	1000	2.09542	+	3.48993
Syntaxin-binding protein 1	Stxbp1	620607	2.61383e+06	-0.62446	+	3.05462
Succinyl-CoA ligase	Suclg1	1000	112091	-2.04957	+	3.23046
Amine sulfotransferase	Sult3a1	315064	103100	0.485139	+	3.00838
Synaptic vesicle glycoprotein 2A	Sv2a	125903	1000	2.10004	+	5.70957
Symplekin	Sympk	28803.7	1000	1.45945	+	3.0536
Synapsin-1	Syn1	1.26343e+06	511387	0.392801	+	2.64092
Ras/Rap GTPase-activating protein SynGAP	Syngap1	1000	173997	-2.24054	+	2.90984
Synaptogyrin-1	Syngr1	166289	1000	2.22086	+	3.404
Synaptophysin	Syp	109011	778531	-0.853807	+	3.84206
Tacc2 protein	Tacc2	66490.7	1000	1.82276	+	2.87689
Transcription factor 24	Tcf24	66788.3	1000	1.8247	+	3.2633
T-complex protein 1 subunit alpha	Tcp1	1000	117793	-2.07112	+	2.78137
Thy-1 membrane glycoprotein	Thy1	724180	1000	2.85985	+	4.96405
Mitochondrial import inner membrane translocase subunit Tim10	Timm10	124295	27065.7	0.662034	+	3.14744
Transmembrane 9 superfamily member 4	Tm9sf4	139661	577918	-0.61679	+	4.30864
Transmembrane and coiled-coil domain-containing protein 5B	Tmco5b	166410	5.0823e+06	-1.48488	+	3.33195
Transmembrane protein 200B	Tmem200b	24291.3	1000	1.38545	+	3.26946
Transmembrane protein 229B	TMEM229B	177597	1000	2.24944	+	3.92311
Tenascin-R	Tnr	1000	365027	-2.56233	+	2.64184
Tubulin polymerization-promoting protein	Tppp	104277	169416	-0.210768	+	3.03681
E3 ubiquitin-protein ligase TRIM37	Trim37	1000	98489.7	-1.99339	+	2.95383
Triple functional domain protein	Trio	88978	1000	1.94928	+	3.49373
Tumor protein D52-like 3	Trpd52l3	42467	1000	1.62805	+	3.24795
Sulfurtransferase;Thiosulfate sulfurtransferase	Tst	21243.3	1000	1.32722	+	3.39125
Tau-tubulin kinase 2	Ttbk2;Ttbk1	1000	25817.3	-1.41191	+	3.30882
Tetratricopeptide repeat protein 17	Ttc17	1000	309301	-2.49038	+	5.35241
Tetratricopeptide repeat protein 7B	Ttc7b	1000	1.55997e+06	-3.19312	+	3.52295
Protein monoglycylase TTLL8	Ttll8	150966	1039299	-0.83786	+	2.53019
Tubulin alpha-1A chain	Tuba3a	2.39427e+06	1.58679e+07	-0.821348	+	3.937
Tubulin beta-4A chain	Tubb4a	525527	1.31599e+06	-0.398657	+	2.49183
Elongation factor Tu, mitochondrial	Tufm	300878	639224	-0.327262	+	2.51449
Ubiquitin-like modifier-activating enzyme 1	Uba1	468753	232270	0.304951	+	2.87288
E3 ubiquitin-protein ligase UBR1	Ubr1	1000	97659.7	-1.98972	+	3.88597
UBX domain-containing protein 4	Ubxn4	1.24304e+06	1000	3.09449	+	3.44495
Ubiquitin carboxyl-terminal hydrolase;Ubiquitin carboxyl-terminal hydrolase isozyme L1	Uchl1	1000	205266	-2.31232	+	2.94582
UDP-glucuronosyltransferase 2A1	Ugt2a1	68809.3	1000	1.83765	+	5.08578
Cytochrome b-c1 complex subunit 7	Uqcrb	1000	890044	-2.94941	+	3.3467
Cytochrome b-c1 complex subunit 2, mitochondrial	Uqcrc2	745343	1.65028e+06	-0.345202	+	2.77563
Vesicle-associated membrane protein 2	Vamp2	711277	260003	0.43706	+	4.46107
Versican core protein	Vcan	1000	320571	-2.50592	+	3.28034
Vinculin	Vcl	217210	1000	2.33688	+	2.54985
Transitional endoplasmic reticulum ATPase	Vcp	277727	1.37232e+06	-0.693839	+	3.85305
Voltage-dependent anion-selective channel protein 1	Vdac1	818580	1917420	-0.369656	+	2.73657
Transcription cofactor vestigial-like protein 4	Vgll4	106741	1000	2.02833	+	3.94437
Vomeronasal type-1 receptor 42	Vmn1r42	138716	1000	2.14213	+	3.2219
Vomeronasal type-1 receptor	Vmn1r72	5.41187e+06	1000	3.73335	+	3.76402
Vacuolar protein sorting-associated protein 35	Vps35	57575.3	21154	0.434844	+	3.5053
Cor1 domain-containing protein	Xlr4c	36979	1000	1.56796	+	3.88403
14-3-3 protein epsilon	Ywhae	114920	1000	2.06039	+	3.08667
14-3-3 protein gamma;14-3-3 protein gamma, N-terminally processed	Ywhag	2422060	1000	3.38418	+	3.93639
14-3-3 protein eta	Ywhah	1427518	516173	0.441786	+	3.98083
14-3-3 protein theta	Ywhaq	622683	319823	0.289357	+	2.5375
Palmitoyltransferase;Palmitoyltransferase ZDHHC2	Zdhhc2	206386	1000	2.31468	+	3.5235
Zinc finger protein 451	Zfp451	29982.3	1000	1.47687	+	3.79269
Zinc finger protein 436	Zfp46	63208.7	1000	1.80078	+	4.82823
Zinc finger protein 61	Zfp61	186237	1000	2.27007	+	3.39294
MKIAA4236 protein (Fragment)	Zfp748	38958.3	1000	1.5906	+	5.63417
Zinc finger MYM-type protein 3	Zmym3	25377.3	1000	1.40445	+	3.24005
Zinc finger SCAN domains 29	Zscan29	1.74923e+06	5708720	-0.513691	+	3.14127
Hexosaminidase D	Hexd	86558.7	1000	1.93731	+	3.4499
Cytochrome c oxidase subunit 1	mtco1	32770	1000	1.51548	+	3.56459
Cytochrome c1, heme protein, mitochondrial	mtc1	127889	1000	2.10683	+	5.29022
NADH dehydrogenase iron-sulfur protein 4, mitochondrial	nudfs4	1.4599e+06	1000	3.16432	+	4.57133
Nephrocystin-3	nphp3	844388	1000	2.92654	+	2.65637
Nexilin	nexn	31514	1000	1.4985	+	4.32537
Nuclear receptor subfamily 4 group A member 1	NR4A1	56852.7	1000	1.75475	+	4.16904
Pluripotency-associated transcript 25	Platr25	28736	1000	1.45843	+	3.95896
POC1 centriolar protein homolog A	Poc1a	76635	1000	1.88443	+	5.66311
Polycomb protein EED	eed	78945.7	1000	1.89733	+	2.85208
Protein DENND6A	DENND6A	1000	1.89942e+06	-3.27862	+	4.87484
Serine/threonine-protein kinase LMTK3	Lmtk3	862176	1000	2.9356	+	5.68162
SMC5-SMC6 complex localization factor protein 1	slf1	1000	1.05401e+06	-3.02285	+	3.81589
Squalene synthase	fdft1	1000	906261	-2.95725	+	4.24755
