# Supplementary material for: Proteomic Analysis Reveals the Neurotoxic Effects of Chronic Methamphetamine Self-Administration-Induced Cognitive Impairments and the Role of Melatonin-Enhanced Restorative Process during Methamphetamine Withdrawal
Source: J Proteome Res. 2023 Sep 7;22(10):3348–59. doi: 10.1021/acs.jproteome.3c00502 (PMC10563163; doi:10.1021/acs.jproteome.3c00502)
Supplement: Supplementary file 3 — pr3c00502_si_003.xlsx [file pr3c00502_si_003.xlsx]

## Sheet: WD phase
Table S3: The protein list and intensity from label-free LC-MS/MS analysis of withdrawal phase (WD) brain samples
Protein names	Gene names	Average LFQ intensity of Control	Average LFQ intensity of mel	Average LFQ intensity of METH-WD/mel	Average LFQ intensity of METH-WD	ANOVA Significant	-log ANOVA p value
Putative monooxygenase p33MONOX	4833439L19Rik	1000	44361	57798.7	1000	+	5.60628
MCG1041621, isoform CRA_a	4930512B01Rik	1000	2.87105e+06	1000	3.11423e+06	+	4.50875
Protein stum homolog	6330403A02Rik	1000	148993	1000	1.27722e+06	+	9.53898
Abhydrolase domain-containing protein 16A	Abhd16a	276233	1289340	575093	267367	+	4.71903
Abl interactor 1	Abi1	182347	1000	140363	1.17408e+06	+	9.19905
Acetyl-CoA carboxylase 1;Biotin carboxylase	Acaca	124233	1000	1000	131413	+	5.01464
Acetyl-CoA acetyltransferase, mitochondrial	Acat1	798617	343197	335717	276320	+	3.76791
Aconitate hydratase, mitochondrial	Aco2	821587	1.52196e+06	1.06351e+06	630823	+	3.78107
Tartrate-resistant acid phosphatase type 5	Acp5	26732	1000	78165	34385.3	+	5.90903
Actin, cytoplasmic 1;Actin, cytoplasmic 1, N-terminally processed;Actin, gamma-enteric smooth muscle;Actin, alpha skeletal muscle;Actin, alpha cardiac muscle 1;Actin, aortic smooth muscle	Actb	1.2922e+06	1.1727e+06	564337	474000	+	4.10673
Actin, cytoplasmic 2;Actin, cytoplasmic 2, N-terminally processed	Actg1	1.0694e+07	4259900	5.10037e+06	11980200	+	3.77836
Actin-related protein 3	Actr3	165124	1000	47644	81747.3	+	3.35229
Gamma-adducin	Add3	105447	86729.7	1000	1000	+	6.46421
EGF-like module-containing mucin-like hormone receptor-like 1	Adgre1	129863	1000	1000	160625	+	6.96932
SUMO-1-specific protease	AF366264	182055	185680	329282	349944	+	3.08916
Arf-GAP domain and FG repeat-containing protein 1	Agfg1	70707.3	157123	77442.7	45809	+	4.88515
Adenosylhomocysteinase	Ahcy	1000	1000	385690	1000	+	5.74021
Jouberin	Ahi1	1000	108775	1000	1000	+	5.59783
Adenylate kinase isoenzyme 1	Ak1	203971	294123	231753	1000	+	3.02184
RAC-alpha serine/threonine-protein kinase	Akt1	1000	191148	544743	503380	+	4.23665
Delta-aminolevulinic acid dehydratase	Alad	29049	1000	1000	1000	+	7.84128
Retinal dehydrogenase 1;Aldehyde dehydrogenase, cytosolic 1	Aldh1a7	940391	257590	336757	637117	+	4.54992
Succinate-semialdehyde dehydrogenase, mitochondrial	Aldh5a1	150089	1000	41516.7	56623	+	4.95645
Aly/REF export factor 2;THO complex subunit 4	Alyref2	280727	619883	263046	1000	+	4.79629
Alpha-methylacyl-CoA racemase	Amacr	1000	1000	1000	5250.47	+	3.13389
Amphiphysin	Amph	1000	1000	1073950	1.0445e+06	+	3.37705
Ankyrin and armadillo repeat-containing protein	Ankar	1633450	1837780	1000	1000	+	8.71177
Aldehyde oxidase 2	Aox2	224430	1.02507e+06	700883	1000	+	4.03546
Aldehyde oxidase 4	Aox4	8.26e+06	1000	1000	1000	+	4.64626
Brefeldin A-inhibited guanine nucleotide-exchange protein 3	Arfgef3	1.27592e+06	343013	1000	229420	+	7.41383
Arginase;Arginase-2, mitochondrial	Arg2	1000	1000	68611.7	1000	+	5.25631
Rho GTPase-activating protein 31	Arhgap31	1000	33078.7	1000	1000	+	6.00366
Rho GDP-dissociation inhibitor 1	Arhgdia	772177	175043	191637	213750	+	4.88605
AT-rich interactive domain-containing protein 2	Arid2	1000	1000	163153	1000	+	5.95597
Actin-related protein 2/3 complex subunit 2	Arpc2	103644	91832.3	1000	164976	+	5.46558
Actin-related protein 2/3 complex subunit 3	Arpc3	1000	82271	1000	1000	+	6.87142
Putative Polycomb group protein ASXL3	Asxl3	93627	1000	1000	1000	+	6.24189
Copper transport protein ATOX1	Atox1	1000	582217	184773	1000	+	6.15665
Sodium/potassium-transporting ATPase subunit alpha-3	Atp1a3	1.28451e+07	4762200	1.55876e+07	8.22567e+06	+	4.08725
Sodium/potassium-transporting ATPase subunit beta-2	Atp1b2	40913.7	1000	1000	644293	+	5.88964
Plasma membrane calcium-transporting ATPase 1;Calcium-transporting ATPase;Plasma membrane calcium-transporting ATPase 2	Atp2b1	176550	46085	51635.3	906293	+	6.96873
ATP synthase subunit alpha, mitochondrial;ATP synthase subunit alpha	Atp5a1	12544100	3.81907e+06	6.63857e+06	5.68663e+06	+	3.59711
ATP synthase subunit beta, mitochondrial	Atp5b	1.49708e+07	3073100	1.46574e+07	5126100	+	3.55845
ATP synthase F(0) complex subunit B1, mitochondrial	Atp5f1	120583	64847.3	665707	127483	+	6.23434
ATP synthase-coupling factor 6, mitochondrial	Atp5j	263323	1000	1000	1000	+	7.84371
ATP synthase subunit f, mitochondrial	Atp5j2	943917	90912.7	633033	968188	+	6.57381
ATP synthase subunit O, mitochondrial	Atp5o	617407	673933	1.77178e+06	710700	+	4.6387
V-type proton ATPase subunit a;V-type proton ATPase 116 kDa subunit a isoform 1	Atp6v0a1	335663	1000	144970	1.08091e+06	+	7.10369
V-type proton ATPase subunit B, brain isoform	Atp6v1b2	683433	299523	1164480	397420	+	3.43795
V-type proton ATPase subunit G 2	Atp6v1g2	1.69678e+06	1.79633e+06	1153430	546613	+	3.911
Phospholipid-transporting ATPase IB	Atp8a2	1000	1000	1000	43029	+	6.82139
Brain-specific angiogenesis inhibitor 1-associated protein 2	Baiap2	1000	1000	1000	772308	+	11.1395
Barrier-to-autointegration factor;Barrier-to-autointegration factor, N-terminally processed	Banf1	1000	47396.7	1000	1000	+	5.81289
Brain acid soluble protein 1	Basp1	153197	1000	1000	1000	+	5.97478
Glutathione S-transferase pi 3	BC021614	1000	1000	984853	1000	+	5.44492
Protein BEX4	Bex4	1000	30753.3	1000	1000	+	5.83586
Breast cancer metastasis-suppressor 1 homolog	Brms1	15106.3	1000	1000	1000	+	6.69306
Protein bassoon	Bsn	67521	22057.3	26224.7	34788	+	4.66322
Btaf1 protein	Btaf1	45682.3	41256	195204	717169	+	7.24192
Peripheral-type benzodiazepine receptor-associated protein 1	Bzrap1	263974	1000	598103	1000	+	5.77597
Carbonic anhydrase 2	Ca2	203727	199755	1000	369765	+	4.33732
MEF2_binding domain-containing protein	Cabin1	67654.3	1000	1000	1000	+	9.28706
Calcium-binding protein 1	Cabp1	97288	1000	176707	948603	+	7.32319
Calreticulin	Calr	21936.7	1000	1000	1000	+	5.59135
Calcium/calmodulin-dependent protein kinase type II subunit gamma;Calcium/calmodulin-dependent protein kinase type II subunit beta	Camk2g	236843	83456	607883	225157	+	3.05198
Adenylyl cyclase-associated protein;Adenylyl cyclase-associated protein 1	Cap1	325616	1000	162723	1000	+	4.91292
Carbonyl reductase [NADPH] 1	Cbr1	214467	231013	1000	146928	+	5.8433
Coiled-coil domain-containing protein 148	Ccdc148	268267	1000	2.93827e+06	1000	+	9.75814
Coiled-coil domain-containing 149	Ccdc149	1000	1000	17348	1000	+	5.33809
Coiled-coil domain-containing 185	Ccdc185	2.69157e+06	1000	200013	1000	+	4.17189
Coiled-coil domain-containing protein 66	Ccdc66	1000	1000	60704	1000	+	6.62084
T-complex protein 1 subunit beta	Cct2	32883.7	84053.3	190339	69121.7	+	3.61955
T-complex protein 1 subunit zeta-2;T-complex protein 1 subunit zeta	Cct6a	204563	1000	1000	1000	+	8.00947
Chaperonin-containing TCP1, subunit 8 (theta)-like 1	Cct8l1	19306.3	1000	1000	1000	+	7.34084
Cell division control protein 42 homolog	Cdc42	43506.3	1000	40846.7	24183	+	3.76642
CDKN2A-interacting protein	Cdkn2aip	110590	157853	194733	750017	+	5.98161
Protein CDV3	Cdv3	126134	39217.7	24902	20808	+	6.05769
Centrosomal protein of 135 kDa	Cep135	1000	1000	1000	391560	+	5.13177
Cilia- and flagella-associated protein 74	Cfap74	1000	1000	1000	5112.07	+	3.53992
Isoform 2 of Complement factor D	Cfd	211835	288987	1000	1000	+	7.48949
Chchd1 protein	Chchd1	1000	153767	1000	1000	+	6.2464
MICOS complex subunit Mic19	Chchd3	182747	477903	159287	132547	+	4.61747
Chromodomain-helicase-DNA-binding protein 8	Chd8	1000	158483	96863.3	57202	+	3.03392
Chitinase-3-like protein 1	Chi3l1	1000	1000	3244410	1.08835e+06	+	8.41734
Cold-inducible RNA-binding protein	Cirbp	559907	193876	320303	1000	+	3.9475
CDGSH iron sulfur domain 3	Cisd3	300570	354017	1000	209163	+	3.1731
Claudin;Claudin-4	Cldn4	1000	1000	1000	28841.3	+	4.53233
Protein CLN8	Cln8	18793.7	1000	1000	1000	+	4.32542
Clathrin light chain A	Clta	218907	832530	1096160	620927	+	3.28612
Clathrin light chain B	Cltb	1.73339e+06	2247140	2.7733e+06	420783	+	3.62552
Clathrin heavy chain;Clathrin heavy chain 1	Cltc	2.08323e+06	478550	1.60654e+06	1.54619e+06	+	3.07075
Contactin-1	Cntn1	185977	1000	1000	1000	+	4.67522
Cytochrome c oxidase subunit 2	COX2	456587	80948	215180	356097	+	4.43596
Cytochrome c oxidase subunit 4 isoform 1, mitochondrial	Cox4i1	465287	117610	1.29385e+06	273193	+	5.3867
Cytochrome c oxidase subunit 5B, mitochondrial	Cox5b	239933	956617	520837	183496	+	5.55826
Cytochrome c oxidase subunit 6A, mitochondrial;Cytochrome c oxidase subunit 6A1, mitochondrial	Cox6a1	2.7886e+06	4.36024e+06	1000	726893	+	6.43726
Cytochrome c oxidase subunit 6C	Cox6c	3723400	1.03077e+06	687800	2.20017e+06	+	5.19191
Ceruloplasmin	Cp	82062.3	1000	87781.3	167737	+	3.82079
Complexin-1	Cplx1	1568680	1165200	1734780	98032.7	+	3.69495
Copine-3	Cpne3	1000	1000	28801.7	1000	+	7.76287
Dihydropyrimidinase-related protein 1	Crmp1	34776.3	1000	1000	1000	+	5.83554
Citrate synthase;Citrate synthase, mitochondrial	Cs;Csl	1000	1000	195935	64557.7	+	5.97713
Cystatin-C	Cst3	963863	1481340	667490	515067	+	4.73026
CBP80/20-dependent translation initiation factor	Ctif	1000	456648	634210	1000	+	5.89833
Src substrate cortactin	Cttn	108850	33584	32591.7	34229.3	+	3.59203
Cortexin-1	Ctxn1	77222.7	1000	1000	126562	+	6.01943
PGAP2-interacting protein	Cwh43	1000	1000	1000	21337.7	+	5.14878
Cytoplasmic FMR1-interacting protein 1;Cytoplasmic FMR1-interacting protein 2	Cyfip2	1000	1000	170803	1000	+	3.87448
Cytochrome P450, family 2, subfamily c, polypeptide 68	Cyp2c68	1000	174227	1000	1000	+	6.38665
Cytochrome P450, family 2, subfamily d, polypeptide 12	Cyp2d12	82566	73151.3	66939	553986	+	7.66727
Vitamin D 25-hydroxylase	Cyp2r1	1000	1000	150670	1000	+	3.28419
Cysteine-rich perinuclear theca 12	Cypt12	1000	1000	1000	30402.3	+	3.42347
Disheveled-associated activator of morphogenesis 1	Daam1	1000	1000	26467.3	27061	+	4.9595
Probable ATP-dependent RNA helicase DDX10	Ddx10	1000	1000	7302.93	1000	+	3.05212
Probable ATP-dependent RNA helicase DDX17	Ddx17	29134.3	24423.3	1000	30261	+	4.38047
ATP-dependent RNA helicase DDX55	Ddx55	593017	1.72913e+06	1.74808e+06	1000	+	4.23296
Differentially expressed in FDCP 8	Def8	1000	1000	1000	46844.7	+	4.95415
DNA fragmentation factor subunit alpha	Dffa	1000	1000	166843	147760	+	4.83498
Protein DGCR14	Dgcr14	2.42342e+06	1000	1.40102e+06	1000	+	5.71783
Dihydrolipoyl dehydrogenase, mitochondrial;Dihydrolipoyl dehydrogenase	Dld	427703	264670	172233	189793	+	3.61393
Dihydrolipoyllysine-residue succinyltransferase component of 2-oxoglutarate dehydrogenase complex, mitochondrial	Dlst	1000	43243.3	159033	279550	+	4.81564
Dihydrolipoyllysine-residue succinyltransferase component of 2-oxoglutarate dehydrogenase complex, mitochondrial	Dlst	78839.7	12102.3	1000	1000	+	5.35781
Dynein heavy chain 17, axonemal	Dnah17	1000	1000	19641.3	1000	+	3.62744
Dynein heavy chain 8, axonemal	Dnah8	1000	376953	459663	1784350	+	4.37497
Dynamin-1	Dnm1	43184	1870460	1.18563e+06	1.56178e+06	+	5.04819
Dihydropyrimidinase-related protein 2	Dpysl2	3378100	1.95597e+06	7.27817e+06	2.31003e+06	+	3.64981
Dihydropyrimidinase-related protein 3	Dpysl3	666557	180750	532723	414930	+	3.29743
Dihydropyrimidinase-related protein 4	Dpysl4	1000	1000	173447	1000	+	5.7922
Destrin	Dstn	201863	437317	1000	307280	+	3.79735
Dual specificity protein phosphatase 22	Dusp22	1000	46105.3	1000	31044	+	5.61523
Cytoplasmic dynein 1 intermediate chain 2	Dync1i2	102254	1000	136933	120720	+	4.03808
Dynein light chain 2, cytoplasmic;Dynein light chain 1, cytoplasmic	Dynll2	244433	159457	36987	619017	+	4.50719
Epithelial cell-transforming sequence 2 oncogene-like	Ect2l	1000	176916	1000	1000	+	8.03525
Endothelial differentiation-related factor 1	Edf1	1000	56259	1000	1000	+	11.1368
EF-hand domain-containing protein D2	Efhd2	1000	1000	548823	221880	+	6.08794
EH domain-containing protein 4	Ehd4	19660.7	1000	1000	1000	+	3.80129
Eukaryotic translation initiation factor 4E type 1B	Eif4e1b	332837	391163	326453	2105650	+	5.24036
Eukaryotic translation initiation factor 4E transporter	Eif4enif1	29429.3	1000	1000	1000	+	6.54588
Eukaryotic translation initiation factor 5A;Eukaryotic translation initiation factor 5A-1	Eif5a	416308	27304.3	101823	159369	+	5.64746
ER membrane protein complex subunit 10	Emc10	32189.7	1000	1000	1000	+	5.55242
Echinoderm microtubule-associated protein-like 3	Eml3	250767	299640	338817	1.5651e+06	+	3.72937
Gamma-enolase;Enolase	Eno2	2825300	3190000	6.70237e+06	3.07577e+06	+	3.39255
Band 4.1-like protein 3	Epb4.1l3	1000	133933	1000	98749.3	+	5.495
TFIIH basal transcription factor complex helicase XPD subunit	Ercc2	1000	1000	1000	99160	+	10.8376
Exocrine gland-secreted peptide 22	Esp22	1000	311183	1000	1000	+	6.71503
Ellis-van Creveld syndrome protein homolog	Evc	1000	1000	200390	339773	+	4.60733
Exosome complex component RRP4	Exosc2	2.08723e+06	1000	299323	1000	+	3.25002
Redox-regulatory protein FAM213A	Fam213a	1000	374773	386023	356630	+	4.86263
Mitoguardin 2	Fam73b	42867	1000	1000	70648	+	6.42224
Protein FAM89A	Fam89a	588800	1.27734e+06	360187	304510	+	4.42727
Fatty acyl-CoA reductase 2	Far2	1000	2.80867e+06	1000	1000	+	7.36127
FAST kinase domain-containing protein 5	Fastkd5	364797	435237	1000	1000	+	3.24395
Fructose-1,6-bisphosphatase 1	Fbp1	9033.27	1000	1000	1000	+	3.75154
Fc receptor, IgG, low affinity IIb	Fcgr2b	80042	1000	50775.3	1000	+	7.17904
Fer-1-like 6 (C. elegans)	Fer1l6	358603	1000	435750	542383	+	3.95141
Fibroblast growth factor 14	Fgf14	1000	1000	279950	2.0036e+06	+	5.08584
Fggy protein	Fggy	480355	566753	1000	235313	+	4.00054
Peptidyl-prolyl cis-trans isomerase;Peptidyl-prolyl cis-trans isomerase FKBP1A	Fkbp1a	431493	626923	1000	284710	+	4.20362
Forkhead box protein L2	Foxl2	1000	21473	1000	1000	+	6.69523
Forkhead box protein R2	Foxr2	2.76597e+06	2336100	1000	2722500	+	3.43477
FRY-like transcription coactivator	Fryl	1000	1000	1000	573610	+	7.59101
Glial fibrillary acidic protein	Gfap	10179.8	1000	1000	1000	+	3.96299
Gap junction protein;Gap junction alpha-5 protein	Gja5	45010.7	50365	1000	519159	+	6.04278
Gap junction gamma-3 protein	Gjc3	101465	1000	1000	1000	+	5.2436
RuvB-like helicase	Gm3086	211457	1.28353e+06	1000	360220	+	8.26531
Predicted gene 7247	Gm7247	328787	462157	1000	396393	+	4.42645
Exocyst complex component 1-like	Gm7271	110075	50499.3	74967.7	1000	+	5.59893
Predicted gene 8220	Gm8220	271927	1000	1000	2443590	+	8.6645
Guanine nucleotide-binding protein G(t) subunit alpha-1	Gnat1	76136	1000	1000	685035	+	9.4178
Guanine nucleotide-binding protein subunit beta-5	Gnb5	74706.7	1000	1000	1000	+	8.3488
Guanine nucleotide-binding protein G(I)/G(S)/G(O) subunit gamma-12	Gng12	39267	23362.3	1000	1000	+	5.2575
Guanine nucleotide-binding protein G(I)/G(S)/G(O) subunit gamma-2	Gng2	560740	315574	607520	669040	+	3.5968
Guanine nucleotide-binding protein subunit gamma;Guanine nucleotide-binding protein G(I)/G(S)/G(O) subunit gamma-7	Gng7	1000	59663	48715.7	1000	+	4.27903
Glucose-6-phosphate isomerase	Gpi1	169612	1000	202717	276623	+	5.17511
Glucose-dependent insulinotropic receptor	Gpr119	346263	415523	330260	1000	+	4.30893
COP9 signalosome complex subunit 1	Gps1	2277500	2231500	3.62408e+06	1000	+	4.40316
Guanylate cyclase soluble subunit beta-1	Gucy1b3	1000	104971	127263	1000	+	5.10155
H-2 class II histocompatibility antigen, A-Q beta chain;H-2 class II histocompatibility antigen, A-D beta chain	H2-Ab1	1000	1000	1000	56594.3	+	5.6788
H2-O alpha	H2-Oa	1000	120450	1000	1000	+	8.10953
MHC class I Q4 beta-2-microglobulin	H2-Q4	1000	1000	91197.7	139950	+	5.0621
Hemoglobin subunit beta-H1;Hemoglobin subunit beta-H0	Hbb-bh0	105990	1000	409750	1000	+	8.62074
Beta-globin	Hbb-bs	117241	1.99087e+06	5738060	1000	+	6.28013
Hemoglobin subunit beta-1	Hbbt1	1.44373e+06	2.74867e+06	13372800	1.41595e+06	+	5.4435
Hemoglobin subunit beta-2	Hbbt2	1000	2.52657e+06	964093	1.44273e+06	+	7.35067
Histone deacetylase 2	Hdac2	27201.7	1000	1000	1000	+	6.80709
HEAT repeat-containing protein 3	Heatr3	138777	96778	83438.3	1000	+	4.30337
Heme-binding protein 1	Hebp1	1000	144748	1000	1000	+	5.97134
HIRA-interacting protein 3	Hirip3	152230	949047	213483	164870	+	6.11046
Histone H1t;Histone H1.2;Histone H1.4;Histone H1.3	Hist1h1t	538403	1000	408473	1000	+	4.15531
Histone H2B;Histone H2B type 1-P;Histone H2B type 1-C/E/G;Histone H2B type 2-B;Histone H2B type 1-H;Histone H2B type 1-B;Histone H2B type 1-M;Histone H2B type 1-F/J/L;Histone H2B type 1-K;Histone H2B type 1-A;Histone H2B type 3-A;Histone H2B type 3-B	Hist1h2bj	1.56928e+06	3.27349e+06	1.55908e+06	501893	+	3.98764
Hexokinase;Hexokinase-1	Hk1	45208	1000	773388	56195	+	5.63598
Heterogeneous nuclear ribonucleoprotein A1;Heterogeneous nuclear ribonucleoprotein A1, N-terminally processed	Hnrnpa1	89883.3	428448	70818.7	99107.3	+	3.00552
Heterogeneous nuclear ribonucleoproteins A2/B1	Hnrnpa2b1	1.59426e+06	1.89277e+06	743527	872740	+	3.1256
Heterogeneous nuclear ribonucleoprotein H;Heterogeneous nuclear ribonucleoprotein H, N-terminally processed	Hnrnph1	1000	242257	1000	1000	+	3.62997
Heat shock protein HSP 90-alpha	Hsp90aa1	510263	178213	1000	205932	+	3.14489
60 kDa heat shock protein, mitochondrial	Hspd1	968807	904770	2918650	994623	+	6.24952
Putative transferase CAF17 homolog, mitochondrial	Iba57	1000	1000	31602.7	1000	+	4.6043
Intercellular adhesion molecule 5	Icam5	1000	1000	165257	1000	+	6.13756
Isocitrate dehydrogenase [NAD] subunit alpha, mitochondrial	Idh3a	897793	1000	48189.7	1000	+	6.63289
Interferon-induced transmembrane protein 10	Ifitm10	40668	1000	1000	582069	+	7.4456
Immunoglobulin heavy variable 6-3	Igh	73216.7	1000	1000	1000	+	5.72718
Immunoglobulin heavy variable V8-9	Ighv8-9	1000	1000	18091	1000	+	4.45202
Zinc finger protein Eos	Ikzf4	152975	228423	1000	1000	+	3.53851
Ras GTPase-activating-like protein IQGAP1	Iqgap1	107412	186177	166070	1000	+	3.51805
Inter-alpha-trypsin inhibitor heavy chain H1	Itih1	1000	1000	72332.3	84392.3	+	6.56988
Inosine triphosphate pyrophosphatase	Itpa	55691	78714.3	1000	1000	+	6.55403
Kinase	Itpkb	62990.3	1000	1000	65207	+	4.86469
Janus kinase and microtubule-interacting protein 3	Jakmip3	216350	1000	1000	136865	+	5.22818
Protein Jumonji	Jarid2	1000	96154.3	124060	99782.7	+	4.79547
Histone acetyltransferase;Histone acetyltransferase KAT6B	Kat6b	166710	80521.3	1000	176793	+	5.34439
Katanin p60 ATPase-containing subunit A1	Katna1	59430.7	138760	1000	31916	+	7.25271
Kv channel-interacting protein 2	Kcnip2	20395	1000	1000	25416	+	3.12911
Inward rectifier potassium channel 13	Kcnj13	62461	35908.7	1000	1000	+	7.17382
Truncated Kidins220 isoform m6	Kidins220	1000	22862	53172.7	1000	+	4.94022
Kinesin-like protein;Kinesin-like protein KIF1B	Kif1b	1000	1000	1000	2.20342e+06	+	13.4869
Kinesin-like protein KIF26A	Kif26a	1326511	18908.7	127632	18288.3	+	7.9941
Kinesin-associated protein 3	Kifap3	1000	1000	1000	227577	+	5.03846
Kelch-like 34	Klhl34	902550	1000	1000	1000	+	7.08358
LIM and SH3 domain protein 1	Lasp1	1000	146603	1000	1000	+	5.82999
L-lactate dehydrogenase B chain;L-lactate dehydrogenase	Ldhb	1180230	291020	411240	401757	+	4.32613
Leucyl-cystinyl aminopeptidase	Lnpep	169493	1000	197797	236960	+	4.50374
Lipid phosphate phosphatase-related protein type 2	Lppr2	957567	854967	892277	2.8444e+06	+	5.10191
Low-density lipoprotein receptor-related protein 10	Lrp10	1000	67420	83434.3	31417.7	+	5.73503
Transforming growth factor beta activator LRRC32	Lrrc32	200823	216539	2.44157e+06	1000	+	3.46939
Leucine-rich repeat and coiled-coil domain-containing protein 1	Lrrcc1	1000	24114.3	40023.7	21674	+	3.24898
Microtubule-associated protein 6	Map6	1.46752e+06	606807	495000	572120	+	3.67301
Mitogen-activated protein kinase;Mitogen-activated protein kinase 1	Mapk1	318153	1000	1000	1000	+	5.93976
Microtubule-associated protein RP/EB family member 3	Mapre3	1000	1000	122540	46875	+	5.51207
Microtubule-associated protein tau	Mapt	1.26127e+06	713170	2.54257e+06	1777080	+	4.81876
Myelin basic protein	Mbp	2.32968e+06	3.2759e+07	2.13643e+07	8.97212e+06	+	4.04748
Myelin basic protein	Mbp	1000	1000	424900	1000	+	6.11275
Mast cell protease 9	Mcpt9	1000	1000	96490	1000	+	6.8439
Malate dehydrogenase, mitochondrial	Mdh2	1.71067e+06	2.04107e+06	1.02029e+07	2.50157e+06	+	4.23011
Methyltransferase-like protein 17, mitochondrial	Mettl17	31054	38371	21779.7	1000	+	4.38141
MICOS complex subunit Mic10	Minos1	1000	3364724	2.2914e+06	1000	+	4.48125
MKIAA0224 protein	mKIAA0224	30481.7	61958.3	1000	1000	+	5.73858
PHD-type domain-containing protein	Mllt6	1000	1000	1000	436115	+	5.64023
Neprilysin	Mme	1000	278803	1000	1000	+	10.4445
MORC family CW-type zinc finger protein 2A	Morc2a	1000	45016.7	70488.7	60838.7	+	4.31116
ANK_REP_REGION domain-containing protein	Mphosph8	1000	270170	243530	239249	+	4.6383
Metallothionein;Metallothionein-3	Mt3	440153	116956	142130	1000	+	4.79521
Peptide chain release factor 1-like, mitochondrial	Mtrf1l	1000	1000	3.67373e+06	2.35099e+06	+	4.63844
Microtubule-associated tumor suppressor candidate 2 homolog	Mtus2	1000	3.0298e+06	18410.7	1000	+	5.51862
Diphosphomevalonate decarboxylase	Mvd	1000	1000	1.33504e+06	1000	+	7.00204
Myosin-7;Myosin-8;Myosin-6;Myosin-4;Myosin-3;Myosin-7B;Myosin-1	Myh4	1000	1000	1000	1948400	+	5.19165
Myosin light polypeptide 6	Myl6	176674	1000	1000	1000	+	5.1146
Glutamine-dependent NAD(+) synthetase	Nadsyn1	279993	330240	278033	1000	+	3.53564
Beta-soluble NSF attachment protein	Napb	1225240	426647	420150	273150	+	4.874
Gamma-soluble NSF attachment protein	Napg	128730	150625	160247	1000	+	3.91635
Neurocan core protein	Ncan	1000	1000	1000	2.14144e+06	+	6.45497
NCK-interacting protein with SH3 domain	Nckipsd	1000	1000	1000	202432	+	3.789
NADH-ubiquinone oxidoreductase chain 4	ND4	60281.7	1000	67320.3	1000	+	8.60207
NADH dehydrogenase [ubiquinone] 1 alpha subcomplex subunit 12	Ndufa12	1000	224658	1000	1000	+	6.39804
NADH dehydrogenase [ubiquinone] 1 alpha subcomplex subunit 7	Ndufa7	37520	28078.7	133796	33700.7	+	5.57494
NADH dehydrogenase [ubiquinone] 1 beta subcomplex subunit 10	Ndufb10	20391.7	43554.7	16855.3	1000	+	6.11691
NADH dehydrogenase [ubiquinone] 1 beta subcomplex subunit 6	Ndufb6	1.23361e+06	188015	610444	455479	+	6.5549
NADH-ubiquinone oxidoreductase 75 kDa subunit, mitochondrial	Ndufs1	39608.3	1000	21031.3	1000	+	4.22138
NADH dehydrogenase [ubiquinone] iron-sulfur protein 6, mitochondrial	Ndufs6	1218270	2.74993e+06	1.09716e+06	1.19123e+06	+	5.23724
Neurofilament heavy polypeptide	Nefh	147243	99906.7	1000	1000	+	6.03971
Neurofilament light polypeptide	Nefl	699077	495817	1.0547e+06	481143	+	4.34326
Non-homologous end-joining factor 1	Nhej1	1000	1000	215860	1000	+	3.9943
Ninein-like protein	Ninl	1.68833e+06	1000	157747	1000	+	7.50511
Sodium/potassium-transporting ATPase subunit beta-1-interacting protein 2	Nkain2	1000	1000	1000	36524	+	5.86549
NACHT, LRR and PYD domains-containing protein 10	Nlrp10	64267	1000	1000	1000	+	6.85296
Nucleoside diphosphate kinase;Nucleoside diphosphate kinase B;Nucleoside diphosphate kinase A	Nme1	639197	783733	106620	375020	+	4.19073
Nicotinamide/nicotinic acid mononucleotide adenylyltransferase 3	Nmnat3	59848	174328	92401.7	307475	+	6.196
Nucleophosmin	Npm1	492617	1000	302788	217961	+	4.7251
Neuroplastin	Nptn	272683	191583	1000	401923	+	3.81849
Nebulin-related-anchoring protein	Nrap	68954.7	1000	1000	1000	+	6.0413
Neuronal cell adhesion molecule	Nrcam	380460	731513	287493	221583	+	3.68502
Neuronal regeneration-related protein	Nrep	1000	1000	128203	137697	+	4.67527
Neurogranin;NEUG(55-78)	Nrgn	138103	1000	1000	608954	+	8.36381
Nik-related protein kinase	Nrk	132537	1000	1000	193196	+	6.45958
Vesicle-fusing ATPase	Nsf	562769	27686.7	756707	24328	+	6.48813
NSFL1 cofactor p47	Nsfl1c	256270	164171	52564.3	75863.7	+	5.09524
Nsk1 protein	nsk1	79740.3	241137	1000	562995	+	4.58458
Neurotrophin-3	Ntf3	1000	1000	1000	503420	+	6.37386
Oocyte-specific homeobox 3	Obox3	263670	3704413	20611	1000	+	6.38748
2-oxoglutarate dehydrogenase, mitochondrial	Ogdhl	1000	1000	571523	468487	+	5.04394
Opioid growth factor receptor-like protein 1	Ogfrl1	1000	132911	87323.7	1000	+	5.692
Olfactory receptor	Olfr1123	1000	1000	1000	460522	+	7.16365
Olfactory receptor	Olfr1238	792337	1000	1000	690577	+	5.54612
Olfactory receptor	Olfr464	111302	114401	285423	1000	+	4.8219
Olfactory receptor	Olfr577	1000	24474.7	1000	1000	+	5.78885
Olfactory receptor	Olfr671	40486.7	1000	42949.3	44291	+	3.31622
One cut domain family member	Onecut2	173130	1000	1000	1000	+	5.81255
Oogenesin-2	Oog2	448203	155973	1000	1000	+	4.54903
Dynamin-like 120 kDa protein, mitochondrial	Opa1	466638	110869	574898	269750	+	4.77671
P2X purinoceptor 2	P2rx2	31550.3	1000	1000	36278	+	3.25719
MCG127241, isoform CRA_b	Pacs2	124220	1000	45434.7	1000	+	6.44633
Polyadenylate-binding protein-interacting protein 1	Paip1	19266.7	1000	1000	1000	+	6.69887
Serine/threonine-protein kinase PAK 4	Pak4	147155	50633.7	31364.7	28247.3	+	4.65131
Paralemmin-1	Palm	428140	172683	127130	96372.3	+	3.21322
Inactive serine protease PAMR1	Pamr1	660647	1000	1046600	1000	+	7.48996
Protein deglycase DJ-1	Park7	781824	198513	372690	676464	+	7.43541
PCNA-interacting partner	Parpbp	63137.3	134290	95810.3	921937	+	7.52313
Poly(rC)-binding protein 2;Poly(rC)-binding protein 1;Poly(rC)-binding protein 3	Pcbp3	172633	186725	216650	1.02085e+06	+	6.2834
PCI domain-containing protein 2	Pcid2	46973.7	1000	50499.7	35339	+	5.23234
Phosphoenolpyruvate carboxykinase [GTP], mitochondrial	Pck2	1000	147487	160333	180133	+	3.04213
Pericentrin	Pcnt	1.56813e+06	1000	1.75357e+06	1000	+	5.71986
Purkinje cell protein 4-like protein 1	Pcp4l1	18991.3	101822	27566.3	13172.7	+	6.62085
ProSAAS;KEP;Big SAAS;Little SAAS;Big PEN-LEN;PEN;PEN-20;PEN-19;Little LEN;Big LEN	Pcsk1n	105261	882183	1000	232353	+	5.49404
Programmed cell death protein 2-like	Pdcd2l	54173.3	39571.7	29711.7	51570.7	+	3.26897
Programmed cell death protein 5	Pdcd5	493246	295288	308390	710264	+	5.29892
Rod cGMP-specific 3,5-cyclic phosphodiesterase subunit beta	Pde6b	1000	1000	4754440	1000	+	6.68706
Pyruvate dehydrogenase E1 component subunit beta, mitochondrial	Pdhb	844197	359310	1.40645e+06	635913	+	3.86115
Protein disulfide-isomerase A3	Pdia3	1000	1000	1000	1.69297e+06	+	4.12414
Pancreas/duodenum homeobox protein 1	Pdx1	19482	1000	1000	1000	+	8.7552
Isoform 5 of PDZ domain-containing protein 7	Pdzd7	1000	21640.3	1000	1000	+	4.29584
Peroxisomal membrane protein PEX13	Pex13	1000	1000	598900	1000	+	7.45123
Prefoldin subunit 4	Pfdn4	1000	1000	53333.7	1000	+	5.78302
ATP-dependent 6-phosphofructokinase;ATP-dependent 6-phosphofructokinase, platelet type	Pfkp	1000	1000	542650	70609	+	5.31689
Profilin;Profilin-2	Pfn2	308833	417913	1000	256973	+	3.31622
Phosphoglycerate mutase 1	Pgam1	1.11104e+06	893073	1.62763e+06	854970	+	3.34545
GPI inositol-deacylase	Pgap1	35606	50894	155515	39867.3	+	4.82046
PHD finger-like domain-containing protein 5A	Phf5a	1000	73371	1000	1000	+	7.72587
Phosphorylase b kinase regulatory subunit alpha, skeletal muscle isoform	Phka1	2.01847e+06	1000	89585.3	1000	+	6.51376
ATP-dependent DNA helicase PIF1	Pif1	56814	1000	1000	1000	+	5.13589
PIH1 domain-containing protein 1	Pih1d1	2.66523e+06	1000	1000	3.30648e+06	+	5.12649
Peptidyl-prolyl cis-trans isomerase NIMA-interacting 1	Pin1	208500	573487	177417	175241	+	4.34562
Pituitary homeobox 2	Pitx2	31855.3	1000	1000	1000	+	7.14323
Pyruvate kinase	Pklr	575523	654592	319655	641321	+	3.30639
Plastin-1	Pls1	1000	1000	136483	1000	+	5.01383
Arginine/serine-rich protein PNISR	Pnisr	3.56153e+06	1000	1000	1000	+	7.04935
DNA polymerase nu	Poln	1000	1000	1000	773183	+	10.3479
Peptidyl-prolyl cis-trans isomerase;Peptidyl-prolyl cis-trans isomerase A;Peptidyl-prolyl cis-trans isomerase A, N-terminally processed	Ppia	2.73823e+06	4373700	11559000	2.34027e+06	+	3.85224
Inositol hexakisphosphate and diphosphoinositol-pentakisphosphate kinase 2	Ppip5k2	554680	1000	487148	464691	+	5.55918
Protein phosphatase 1 regulatory subunit 1B	Ppp1r1b	266837	291900	24843.7	59617.7	+	3.68372
Protein phosphatase inhibitor 2	Ppp1r2	31929	1000	1000	1000	+	5.31674
Peroxiredoxin-1	Prdx1	1000	227097	1000	1000	+	5.40195
Peroxiredoxin-5, mitochondrial	Prdx5	843713	1000	387213	344747	+	5.36654
Protein kinase C delta-binding protein	Prkcdbp	1.13038e+06	171100	1000	1000	+	8.17026
PC4 and SFRS1-interacting protein	Psip1	299810	1000	237620	1000	+	6.32296
26S protease regulatory subunit 8	Psmc5	607733	1.05907e+06	765861	1000	+	6.09871
26S proteasome non-ATPase regulatory subunit 5	Psmd5	1000	2.05657e+06	1000	1000	+	5.62977
Prostaglandin reductase 1	Ptgr1	425049	1000	1000	707250	+	3.98641
Prostaglandin reductase 2	Ptgr2	50855.3	55241.7	37304.7	1000	+	6.10481
Tyrosine-protein phosphatase non-receptor type substrate 1	Ptpns1	150837	197347	1000	156780	+	3.09564
Transcriptional activator protein Pur-beta	Purb	108353	206673	84423.3	109516	+	3.17519
Pyrroline-5-carboxylate reductase 3	Pycrl	1000	1000	703127	977487	+	5.40271
Rab11 family-interacting protein 3	Rab11fip3	1000	1000	3.0328e+06	1.93707e+06	+	3.64621
Ran-specific GTPase-activating protein	Ranbp1	145573	155559	1000	1000	+	3.7738
Ras-related protein Rap-1A	Rap1a	89226.3	1000	1000	52243.3	+	5.45977
RAS guanyl-releasing protein 1	Rasgrp1	1000	1000	1000	17150.3	+	4.98871
RNA-binding protein 3	Rbm3	1000	217203	146020	1000	+	4.15649
Regulator of G-protein signaling 1	Rgs1	1000	1000	42448.3	1000	+	4.74368
Rabphilin-3A	Rph3a	1000	30563	34525.3	25956.3	+	4.07353
60S ribosomal protein L22	Rpl22	299163	160080	1000	931343	+	6.28801
60S ribosomal protein L24	Rpl24	1000	1000	229313	1000	+	4.85563
60S ribosomal protein L27a	Rpl27a	574950	530637	1000	170740	+	4.75688
40S ribosomal protein S19	Rps19	741614	166313	88272	58309	+	6.70262
40S ribosomal protein S28	Rps28	1000	1.01703e+06	1000	355044	+	8.77627
40S ribosomal protein S29	Rps29	1000	51918.3	1000	1000	+	9.69823
40S ribosomal protein S7	Rps7	1000	37561.7	76303	1000	+	5.11547
Reticulon-3	Rtn3	73027.7	1000	6411.1	1000	+	7.91943
Relaxin-3 receptor 2	Rxfp4	30008	1000	1000	1000	+	7.57618
Retinoic acid receptor RXR-beta	Rxrb	1000	605612	1.40884e+06	1000	+	6.90047
Ryanodine receptor 2	Ryr2	23255.7	1000	1000	1000	+	5.35116
RIKEN cDNA 4930524N10 gene	Samt2	1000	1000	1000	161133	+	4.99049
Protein strawberry notch homolog 1	Sbno1	1000	202063	152550	203980	+	3.87551
Secretory carrier-associated membrane protein 1	Scamp1	111105	1000	8002.7	48471.7	+	3.85159
Sodium channel subunit beta-3	Scn3b	57930	1000	1000	1000	+	3.79215
Serologically defined colon cancer antigen 8 homolog	Sdccag8	1000	1000	99661	1000	+	6.98167
Succinate dehydrogenase [ubiquinone] iron-sulfur subunit, mitochondrial	Sdhb	987293	476990	2.19994e+06	1.26814e+06	+	4.97472
SEC14-like 5 (S. cerevisiae)	Sec14l5	1000	1000	28694	1000	+	4.62953
Semaphorin-6C	Sema6c	54235.7	1000	1000	1000	+	5.29175
Sentrin-specific protease 6	Senp6	12778.3	1000	1000	1000	+	6.42621
Neuronal-specific septin-3	Septin3	1000	1000	297767	185943	+	5.61104
MCG124399	Serf2	1.91815e+06	1000	1.11515e+06	1000	+	4.28028
Serine protease inhibitor A3G	Serpina3g	27544	1000	1000	1000	+	7.93893
Histone-lysine N-methyltransferase SETDB2	Setdb2	794500	1000	701050	1000	+	6.32578
Splicing factor, proline- and glutamine-rich	Sfpq	195678	655917	338867	1.20171e+06	+	6.07929
SH2 domain-containing protein 5	Sh2d5	151370	88767	78875	116544	+	3.39489
Endophilin-A1;Endophilin-A2	Sh3gl2	383340	767983	702747	1.28632e+06	+	3.97281
SH2 domain-containing adapter protein E	She	1000	1000	35389.7	1000	+	4.62446
ADP/ATP translocase 1	Slc25a4	581553	1000	1.34445e+06	203383	+	4.91106
ADP/ATP translocase 2;ADP/ATP translocase 2, N-terminally processed	Slc25a5	697823	1000	726303	2.96188e+06	+	7.00876
Glucose-6-phosphate exchanger SLC37A1 (F	Slc37a1	66297	60044.3	1000	1000	+	7.89413
Solute carrier family 37 (Glucose-6-phosphate transporter), member 4	Slc37a4	1000	1000	1000	47280.3	+	5.82859
Choline transporter-like protein 1	Slc44a1	1000	1000	93143.7	1000	+	6.06114
Anion exchange protein;Sodium-driven chloride bicarbonate exchanger	Slc4a10	124894	1000	1000	505305	+	4.81509
Anion exchange protein	Slc4a7	1000	253410	1000	267577	+	7.27367
Sodium/glucose cotransporter 5	Slc5a10	3644500	1000	1000	3.75792e+06	+	4.93226
Transporter;Sodium- and chloride-dependent GABA transporter 1	Slc6a1	20060	52277.3	132110	33050.3	+	7.20236
Na(+)/H(+) exchange regulatory cofactor NHE-RF;Na(+)/H(+) exchange regulatory cofactor NHE-RF1	Slc9a3r1	103641	143398	120880	731424	+	5.64181
SWI/SNF-related matrix-associated actin-dependent regulator of chromatin subfamily D member 1	Smarcd1	1000	1000	1000	1.20733e+06	+	7.56715
SWI/SNF-related matrix-associated actin-dependent regulator of chromatin subfamily E member 1	Smarce1	4.0066e+06	7908175	1737900	1000	+	5.73261
Alpha-synuclein	Snca	1.48611e+06	1108290	780240	547183	+	5.22578
Beta-synuclein	Sncb	1812500	6.48533e+06	2.71075e+06	1.74144e+06	+	3.71382
U1 small nuclear ribonucleoprotein C	Snrpc	89253.3	88877.7	1000	1000	+	5.79138
Sorting nexin-21	Snx21	1000	1000	1000	35184	+	3.24516
Sorting nexin-27	Snx27	1000	1000	8108.77	1000	+	3.44543
Superoxide dismutase [Cu-Zn]	Sod1	320640	1.04961e+06	503367	1000	+	5.42329
Protein SON	Son	1000	13958.3	13975	1000	+	5.30353
Sperm acrosome membrane-associated protein 6	Spaca6	237283	1000	1000	1000	+	5.22354
Spectrin beta chain, non-erythrocytic 1	Sptbn1	90051.3	458230	187002	719137	+	4.55888
Serine/arginine-rich splicing factor 1	Srsf1	54326.3	52463	1000	37431.3	+	4.83936
Serine/threonine-protein kinase 33	Stk33	1000	96484	58625.3	49981.3	+	5.54479
Syntaxin-16	Stx16	75982	1000	1000	1000	+	7.36291
Syntaxin-7	Stx7	234506	138385	327496	37043	+	5.6803
Syntaxin-binding protein 1	Stxbp1	1.60647e+06	832633	786167	1.16337e+06	+	4.11241
Synaptic vesicle glycoprotein 2A	Sv2a	1000	1000	191237	183307	+	3.34121
Synaptonemal complex protein 2	Sycp2	1000	1000	39521.7	1000	+	7.47659
Synapsin-1	Syn1	1.62517e+06	449813	3.65817e+06	1594500	+	4.35017
Synaptogyrin-1	Syngr1	756457	246122	340406	16469	+	6.01491
Synaptogyrin-3	Syngr3	991080	484972	738413	2.38084e+06	+	3.51922
Synaptophysin	Syp	761380	848600	1.21923e+06	301027	+	4.35704
Synaptotagmin-1	Syt1	166047	1000	148547	205043	+	3.50177
TBC1 domain family member 2B	Tbc1d2b	1000	1000	149047	1000	+	3.09535
T-cell activation inhibitor, mitochondrial	TCAIM	1000	1000	1000	1.37682e+06	+	6.45674
Transcription elongation regulator 1-like protein	Tcerg1l	141123	103131	41052.7	1000	+	3.85944
Thyrotroph embryonic factor	Tef	1000	261233	1000	1000	+	8.73631
Tektin-1	Tekt1	1.92537e+07	1000	1000	1000	+	5.68154
Tissue factor pathway inhibitor	Tfpi	1000	1000	29941.3	1000	+	6.40266
Thy-1 membrane glycoprotein	Thy1	142043	375530	1000	268217	+	4.21928
DH domain-containing protein	Tiam1	1000	1000	83404	1000	+	5.90723
Mitochondrial import inner membrane translocase subunit Tim8 A	Timm8a1	279710	220307	1000	1000	+	5.07011
Transketolase	Tkt	141780	142473	52161.3	958490	+	7.80754
Transmembrane protein 185B	Tmem185b	1000	1000	77543.7	117681	+	5.50614
Membralin	Tmem259	1000	41740.7	1000	1000	+	5.77345
Transmembrane protein 26	Tmem26	1000	1000	1000	172400	+	8.13538
Transmembrane protein 39B	Tmem39b	1000	275197	1000	1000	+	6.14547
Transmembrane protein 88	Tmem88	1136806	2.55977e+06	2.04847e+06	1.88818e+06	+	3.50176
Tumor necrosis factor receptor superfamily member 12A	Tnfrsf12a	1000	1000	78714.3	1000	+	4.40205
Tumor necrosis factor receptor superfamily member 8	Tnfrsf8	147557	1000	123693	1000	+	5.18563
Tenascin-R	Tnr	104886	29845.7	43031.7	50905.3	+	3.44428
DNA topoisomerase;DNA topoisomerase 3-alpha	Top3a	1000	200310	1000	1000	+	3.94726
E3 ubiquitin-protein ligase Topors	Topors	15788.3	10327.3	1000	1000	+	5.28268
Tropomyosin alpha-1 chain	Tpm1	120755	63909	863740	118308	+	5.40733
Tubulin polymerization-promoting protein family member 3	Tppp3	440687	206527	332030	1000	+	3.94082
Serotransferrin	Trf	1000	33627	84850.7	31123	+	4.84568
E3 ubiquitin-protein ligase TRIM37	Trim37	1000	1000	1000	162465	+	4.47749
tRNA (guanine(26)-N(2))-dimethyltransferase	Trmt1	72177.7	1000	1000	1000	+	7.67071
Transformation related protein 53 regulating kinase B	Trp53rk	473920	1000	409010	222497	+	4.30248
Cellular tumor antigen p53;Tumor protein p73	Trp73	1787300	1000	8.14383e+06	1000	+	9.76028
Transient receptor potential cation channel subfamily M member 1	Trpm1	1000	1000	98287.7	145523	+	5.1675
Tetratricopeptide repeat protein 17	Ttc17	187047	1000	206542	1000	+	5.37303
Tetratricopeptide repeat protein 38	Ttc38	1000	150290	1000	1000	+	3.80834
Titin	Ttn	1.56543e+06	1000	1000	2.06983e+06	+	4.29096
Tubulin alpha-1A chain;Tubulin alpha-1C chain;Tubulin alpha-3 chain	Tuba1a	28875.7	1000	12258.3	535976	+	5.41059
Tubulin alpha-1B chain	Tuba1b	1.25265e+07	3.0316e+06	1.12021e+07	4.19983e+06	+	4.28091
Tubulin beta-3 chain	Tubb3	625400	250733	874040	1.21065e+06	+	3.32474
Tubulin beta-4B chain	Tubb4b	5432800	2508300	1.55531e+07	8.02593e+06	+	3.74797
Tubulin beta-5 chain	Tubb5	7.28487e+06	1.35821e+06	2.39344e+06	892117	+	7.28842
Ubiquitin-conjugating enzyme E2 variant 1	Ube2v1	606580	1000	716330	593763	+	4.81307
E3 ubiquitin-protein ligase UBR5	Ubr5	1000	328690	1000	1000	+	4.64898
Urocortin-3	Ucn3	47355	1000	1000	42314.3	+	4.87612
Cytochrome b-c1 complex subunit 7	Uqcrb	601057	1497000	992759	1914660	+	4.75107
Cytochrome b-c1 complex subunit 2, mitochondrial	Uqcrc2	233120	1.31306e+06	799090	437803	+	5.90146
Cytochrome b-c1 complex subunit Rieske, mitochondrial;Cytochrome b-c1 complex subunit 11	Uqcrfs1	41668	4285193	616863	502270	+	6.95103
Cytochrome b-c1 complex subunit 6, mitochondrial	Uqcrh	1.01307e+06	6088280	1000	948561	+	4.91959
Cytochrome b-c1 complex subunit 8	Uqcrq	572713	1000	1000	295423	+	4.00989
Ubiquitin carboxyl-terminal hydrolase 16	Usp16	1000	1000	4376000	1000	+	12.9687
Voltage-dependent anion-selective channel protein 1	Vdac1	601530	579947	1.5493e+06	688383	+	3.44554
Vimentin	Vim	185457	730877	1000	1000	+	6.41956
Vomeronasal type-1 receptor	Vmn1r21	69120.7	1000	1000	85441	+	9.00197
Vomeronasal 2, receptor 82	Vmn2r82	1000	1000	176033	78953	+	5.12143
Vacuolar protein sorting-associated protein 35	Vps35	97536.7	6554.4	18344	72999.3	+	6.41319
Protein KIBRA	Wwc1	1000	40877.3	44647	1000	+	4.16519
YEATS domain-containing protein 2	Yeats2	1000	1000	1000	63125.7	+	7.26526
14-3-3 protein beta/alpha;14-3-3 protein beta/alpha, N-terminally processed	Ywhab	684727	1.27827e+06	347400	406247	+	6.81601
14-3-3 protein eta	Ywhah	1496840	1000	2.06497e+06	642547	+	4.0208
14-3-3 protein zeta/delta	Ywhaz	1.65977e+06	1.34503e+06	4.04047e+06	2.64133e+06	+	3.42563
Zinc finger CCHC domain-containing protein 4	Zcchc4	1000	60443.3	1000	1000	+	9.9279
KRAB-zinc finger protein 73	Zfp65	1.92171e+06	1000	1000	499050	+	4.57427
MCG23655, isoform CRA_b	Zkscan7	1000	174543	154967	1000	+	4.17102
MYND-type domain-containing protein	Zmynd8	1000	1000	1000	696087	+	8.22791
Zranb2 protein	Zranb2	64791.3	157693	1000	1000	+	8.86514
Zinc finger with UFM1-specific peptidase domain protein	Zufsp	5882.97	1000	1000	1000	+	5.42289
Vacuolar protein sorting-associated protein 52 homolog	vps52	14804	4933.53	7486.57	18675	+	3.44323
Spermatogenesis-associated serine-rich protein 2	spats2	1000	1000	1000	1992.07	+	4.51744
histocompatibility 2, D region locus 1	h-2d	20156.3	182208	198598	188288	+	5.83581
Putative nuclear factor I/B isoform	nfib	612559	767103	97704.3	96786.7	+	5.9095
Protein phosphatase 1A	pp1	25597.3	1000	1000	38030.3	+	4.8686
Poly(RC)-binding protein	pcbp3	269454	217621	256837	1000	+	3.92987
Oxysterols receptor LXR-beta	nr1h2	33143.3	1000	1000	29633.3	+	5.51149
OCIA domain-containing protein 2	ociad2	1000	1000	210855	392967	+	7.71693
Notchless protein homolog 1	nle1	1000	514250	1000	1000	+	5.22001
Neurobeachin-like protein 2	nbeal2	1744300	1.75573e+06	1000	1000	+	5.62281
NADH dehydrogenase 1 beta subcomplex subunit 1	ndufb9	1.14802e+06	881960	401617	1000	+	4.62542
Krueppel-like factor 10	klf10	383893	1000	1000	268410	+	4.63608
Kallikrein k	klk	1000	15627	1000	1000	+	3.80999
Isoform A of Cytosolic acyl coenzyme A thioester hydrolase	acot7	181287	502567	955740	688347	+	3.22578
Isoform 5 of 45 kDa calcium-binding protein	sdf4	6982	1000	1000	1000	+	3.88811
Isoform 4 of NMDA receptor synaptonuclear signaling and neuronal migration factor	nsmf	33240.3	1000	1000	19036.7	+	5.13432
Isoform 3 of Vasculin	gpbp1	1000	12058.7	1000	1000	+	6.92636
Isoform 2 of Proline-rich protein 5	prr5l	9836.83	83055	1000	1000	+	6.00602
Isoform 2 of Multiple epidermal growth factor-like domains protein 11	megf11	1000	14532.3	1000	55172.3	+	7.5565
Isoform 2 of cAMP-dependent protein kinase catalytic subunit beta	prkacb	1000	1000	1000	96749.7	+	4.53896
Isoform 2 of Adrenocortical dysplasia protein	acd	996400	2.05246e+06	1.17583e+06	1000	+	4.49276
Isoform 2 of Actin-related protein 3B	actr3b	19664	21623	73755	1000	+	4.26852
Heat shock 70 kDa protein 12A	hspa12a	467590	101850	134113	1000	+	5.50396
Glycylpeptide N-tetradecanoyltransferase	nmt1	1000	1000	1000	467983	+	5.35337
Cotranscriptional regulator FAM172A	fam172a	1000	39118.3	45267.3	26217.7	+	4.7723
Centrosomal protein 290	cep290	1000	175283	1000	1000	+	4.60147
Biotin_lipoyl_2 domain-containing protein	pa5232	1000	1875100	546883	1000	+	6.33341
ASL1 fusion protein	asl1	2639500	1830891	474230	1000	+	3.91144
